# Supplementary material for: Genome-wide comparative analysis of putative Pth11-related G protein-coupled receptors in fungi belonging to Pezizomycotina
Source: BMC Microbiol. 2017 Jul 25;17:166. doi: 10.1186/s12866-017-1076-5 (PMC5526305; doi:10.1186/s12866-017-1076-5)
Supplement: Supplementary file 2 — Predicted Pth11-related GPCRs among thirteen fungi belonging to Pezizomycotina. (XLSX 24 kb) [file 12866_2017_1076_MOESM2_ESM.xlsx]

## Sheet: Sheet1
Table S1 Pridicted Pth11-related GPCRs with thirteen fungal proteomes belonging to Pezizomycotina
ID	Gene Name	Transmembrane domain pridictions1			CFEM domain pridictions2
		TMHMM	Phobius	HMMTOP	Pfam	CD-search
Aspergillus niger
1	jgi|Aspni_DSM_1|155148|An01g00890m.01	7	7	7
2	jgi|Aspni_DSM_1|159955|An05g02420m.01	6	7	7
3	jgi|Aspni_DSM_1|162785|An09g03230m.01	7	7	7
4	jgi|Aspni_DSM_1|164019|An11g08020m.01	6	7	7
5	jgi|Aspni_DSM_1|165227|An12g09260m.01	7	7	7
6	jgi|Aspni_DSM_1|167430|An16g01320m.01	7	7	7
7	jgi|Aspni_DSM_1|168598|An18g01530m.01	6	7	7
Chaetomium globosum
8	jgi|Chagl_1|10106|CHGT_00282	7	7	7
9	jgi|Chagl_1|13512|CHGT_03688	7	7	7
10	jgi|Chagl_1|14943|CHGT_05119	7	7	7
11	jgi|Chagl_1|15957|CHGT_06133	8	7	7	CFEM	CFEM
12	jgi|Chagl_1|17356|CHGT_07532	7	7	7
13	jgi|Chagl_1|19166|CHGT_09342	6	7	7
14	jgi|Chagl_1|19329|CHGT_09505	7	7	7
15	jgi|Chagl_1|19696|CHGT_09872	5	7	8
Colletotrichum higginsianum
16	jgi|Colhig1|10400|CH63R_11450T0	8	7	7	CFEM	CFEM
17	jgi|Colhig1|11020|CH63R_12070T0	7	7	7
18	jgi|Colhig1|11174|CH63R_12224T0	6	7	7
19	jgi|Colhig1|11414|CH63R_12464T0	7	7	7
20	jgi|Colhig1|13179|CH63R_14229T0	7	5	7
21	jgi|Colhig1|13260|CH63R_14310T0	7	7	7
22	jgi|Colhig1|2282|CH63R_02011T0	7	7	8	CFEM	CFEM
23	jgi|Colhig1|2404|CH63R_02133T0	7	7	7
24	jgi|Colhig1|296|CH63R_00296T0	6	7	7	CFEM	CFEM
25	jgi|Colhig1|3428|CH63R_03157T0	7	7	7
26	jgi|Colhig1|3524|CH63R_03253T0	7	7	8
27	jgi|Colhig1|3675|CH63R_03404T0	6	7	7
28	jgi|Colhig1|5024|CH63R_04753T0	7	7	7
29	jgi|Colhig1|5168|CH63R_04897T0	7	7	7
30	jgi|Colhig1|5200|CH63R_04929T0	5	7	7	CFEM	CFEM
31	jgi|Colhig1|5468|CH63R_05197T0	7	7	7
32	jgi|Colhig1|5894|CH63R_05623T0	8	7	7	CFEM	CFEM
33	jgi|Colhig1|6268|CH63R_05997T0	7	7	7
34	jgi|Colhig1|7540|CH63R_07269T0	7	7	7
35	jgi|Colhig1|8214|CH63R_07943T0	7	7	7
36	jgi|Colhig1|8768|CH63R_08497T0	7	7	7
37	jgi|Colhig1|9034|CH63R_08763T0	7	7	7
38	jgi|Colhig1|9048|CH63R_08777T0	7	7	7	CFEM
Epichloe festucae
39	E2368|EfP3.001250.mRNA-1	7	7	7
40	E2368|EfP3.019340.mRNA-1	7	7	7
41	E2368|EfP3.028870.mRNA-1	6	7	7
42	E2368|EfP3.031700.mRNA-1	7	7	7		CFEM
43	E2368|EfP3.032250.mRNA-1	6	7	7
44	E2368|EfP3.032250.mRNA-2	7	7	7
45	E2368|EfP3.041190.mRNA-1	7	7	7		CFEM superfamily
46	E2368|EfP3.055430.mRNA-1	6	7	7	CFEM	CFEM
47	E2368|EfP3.079370.mRNA-1	6	7	7	CFEM	CFEM
Fusarium graminearum
48	jgi|Fusgr1|2104|FGSG_01833T0	7	7	7
49	jgi|Fusgr1|2282|FGSG_01989T0	7	7	7
50	jgi|Fusgr1|2465|FGSG_02155T0	6	7	7	CFEM	CFEM
51	jgi|Fusgr1|2746|FGSG_02401T0	7	6	7
52	jgi|Fusgr1|4113|FGSG_03962T0	6	7	7
53	jgi|Fusgr1|4300|FGSG_03800T0	6	8	7
54	jgi|Fusgr1|4422|FGSG_03688T0	7	7	7
55	jgi|Fusgr1|4620|FGSG_03504T0	7	7	7
56	jgi|Fusgr1|4845|FGSG_03310T0	8	7	7
57	jgi|Fusgr1|5195|FGSG_03009T0	7	7	7
58	jgi|Fusgr1|5378|FGSG_02844T0	7	7	7
59	jgi|Fusgr1|5511|FGSG_04731T0	7	7	7
60	jgi|Fusgr1|8673|FGSG_07489T0	7	7	7
61	jgi|Fusgr1|8863|FGSG_07663T0	7	7	7
62	jgi|Fusgr1|8980|FGSG_07757T0	6	7	7
63	jgi|Fusgr1|9075|FGSG_07841T0	7	7	7
64	jgi|Fusgr1|9859|FGSG_08408T0	6	7	7
65	jgi|Fusgr1|13187|FGSG_11351T0	7	7	7
Gaeumannomyces graminis
66	jgi|Gaegr1|2072|GGTG_02039T0	6	7	7
67	jgi|Gaegr1|4058|GGTG_02985T0	7	7	7
68	jgi|Gaegr1|4359|GGTG_03285T0	7	7	7
69	jgi|Gaegr1|4427|GGTG_03353T0	7	7	7
70	jgi|Gaegr1|4687|GGTG_03611T0	6	7	7
71	jgi|Gaegr1|4714|GGTG_03638T0	7	7	7
72	jgi|Gaegr1|4853|GGTG_03776T0	6	7	7
73	jgi|Gaegr1|5209|GGTG_04122T0	6	7	7
74	jgi|Gaegr1|5578|GGTG_04486T0	7	7	7
75	jgi|Gaegr1|6957|GGTG_05678T0	7	7	7
76	jgi|Gaegr1|8573|GGTG_07276T0	7	7	7
77	jgi|Gaegr1|9433|GGTG_08009T0	7	7	7
78	jgi|Gaegr1|10134|GGTG_08702T0	7	7	7	CFEM	CFEM
79	jgi|Gaegr1|10302|GGTG_08870T0	7	7	7	CFEM	CFEM
80	jgi|Gaegr1|11369|GGTG_09828T0	7	7	7
81	jgi|Gaegr1|12257|GGTG_10639T0	6	7	7
82	jgi|Gaegr1|12598|GGTG_10975T0	7	7	7
83	jgi|Gaegr1|14474|GGTG_12688T0	7	7	7
Grosmannia clavigera
84	jgi|Grocl1|90|CMQ_6911m.01	8	8	8
85	jgi|Grocl1|604|CMQ_3333m.01	7	7	7
86	jgi|Grocl1|1659|CMQ_5241m.01	7	7	6	CFEM	CFEM superfamily
87	jgi|Grocl1|3572|CMQ_2946m.01	7	7	7
88	jgi|Grocl1|5064|CMQ_8132m.01	7	7	7
89	jgi|Grocl1|6479|CMQ_7409m.01	6	7	7
90	jgi|Grocl1|7002|CMQ_278m.01	6	7	7
Magnaporthe oryzae
91	jgi|Maggr1|110627|MGG_08525T0	7	7	7
92	jgi|Maggr1|110683|MGG_11006T0	7	7	7
93	jgi|Maggr1|110860|MGG_04170T0	7	7	7
94	jgi|Maggr1|111271|MGG_03794T0	7	7	7
95	jgi|Maggr1|111468|MGG_10407T0	7	7	7
96	jgi|Maggr1|111690|MGG_10019T0	7	7	7
97	jgi|Maggr1|112118|MGG_06535T0	7	7	7
98	jgi|Maggr1|112203|MGG_06624T0	7	7	7
99	jgi|Maggr1|112563|MGG_09865T0	7	7	7
100	jgi|Maggr1|112565|MGG_09863T0	5	7	8	CFEM	CFEM
101	jgi|Maggr1|112682|MGG_05386T0	7	7	7
102	jgi|Maggr1|113296|MGG_04682T0	7	7	7
103	jgi|Maggr1|114420|MGG_02001T0	7	7	7
104	jgi|Maggr1|114659|MGG_09070T0	6	7	7
105	jgi|Maggr1|114760|MGG_07420T0	6	7	7
106	jgi|Maggr1|114896|MGG_07553T0	8	7	7	CFEM	CFEM
107	jgi|Maggr1|115397|MGG_00826T0	6	7	7
108	jgi|Maggr1|115973|MGG_00277T0	6	7	7
109	jgi|Maggr1|116785|MGG_05214T0	5	7	7
110	jgi|Maggr1|116979|MGG_03009T0	7	7	7
111	jgi|Maggr1|117631|MGG_09022T0	7	7	7
112	jgi|Maggr1|117720|MGG_06171T0	7	7	7
113	jgi|Maggr1|117812|MGG_06084T0	7	7	7
114	jgi|Maggr1|118033|MGG_05871T0	7	6	7	CFEM	CFEM
115	jgi|Maggr1|118122|MGG_01905T0	7	7	7
116	jgi|Maggr1|118147|MGG_01940T0	7	7	7
117	jgi|Maggr1|118640|MGG_03706T0	7	7	7
118	jgi|Maggr1|119272|MGG_01190T0	7	7	7
119	jgi|Maggr1|120003|MGG_07857T0	7	7	7
120	jgi|Maggr1|120088|MGG_07946T0	7	7	7	CFEM	CFEM
121	jgi|Maggr1|120368|MGG_07054T0	7	7	7
122	jgi|Maggr1|120703|MGG_10803T0	6	7	7
123	jgi|Maggr1|121046|MGG_01884T0	6	7	7
124	jgi|Maggr1|121054|MGG_01890T0	7	7	7
125	jgi|Maggr1|121070|MGG_07987T0	7	7	7
126	jgi|Maggr1|121195|MGG_08653T0	6	7	7
127	jgi|Maggr1|121291|MGG_09667T0	7	7	7
128	jgi|Maggr1|121342|MGG_09604T0	7	7	7	CFEM	CFEM
129	jgi|Maggr1|121398|MGG_10473T0	7	7	7	CFEM	CFEM
130	jgi|Maggr1|121426|MGG_10442T0	6	7	7
131	jgi|Maggr1|121473|MGG_10747T0	6	7	7
Magnaporthe poae
132	jgi|Magpo1|544|MAPG_00536T0	7	7	7
133	jgi|Magpo1|1210|MAPG_01190T0	7	7	7
134	jgi|Magpo1|1235|MAPG_01215T0	6	7	7
135	jgi|Magpo1|1455|MAPG_01430T0	7	7	7
136	jgi|Magpo1|1514|MAPG_01489T0	7	6	7
137	jgi|Magpo1|1892|MAPG_01863T0	7	7	7
138	jgi|Magpo1|1971|MAPG_10292T0	7	7	7
139	jgi|Magpo1|2367|MAPG_11987T0	7	7	7
140	jgi|Magpo1|2387|MAPG_09360T0	7	7	7
141	jgi|Magpo1|2896|MAPG_09849T0	7	7	7
142	jgi|Magpo1|3030|MAPG_09982T0	7	7	7	CFEM	CFEM
143	jgi|Magpo1|3867|MAPG_11199T0	7	7	7	CFEM	CFEM
144	jgi|Magpo1|4320|MAPG_12118T0	7	7	7	CFEM	CFEM
145	jgi|Magpo1|6988|MAPG_04295T0	7	7	7
146	jgi|Magpo1|7152|MAPG_04457T0	6	7	7
147	jgi|Magpo1|7364|MAPG_04665T0	7	7	7
148	jgi|Magpo1|7578|MAPG_04834T0	7	7	7
149	jgi|Magpo1|9908|MAPG_07062T0	7	7	7
150	jgi|Magpo1|10698|MAPG_07813T0	7	7	7
151	jgi|Magpo1|11394|MAPG_08473T0	7	7	7
152	jgi|Magpo1|11746|MAPG_08823T0	7	7	7
Metarhizium acridum
153	jgi|Metac1|1378|MAC_01378m.01	7	7	7
154	jgi|Metac1|6021|MAC_06021m.01	7	7	7
155	jgi|Metac1|6334|MAC_06334m.01	7	7	7
156	jgi|Metac1|7004|MAC_07004m.01	7	7	7
157	jgi|Metac1|7823|MAC_07823m.01	7	7	7
158	jgi|Metac1|8834|MAC_08834m.01	6	7	7
159	jgi|Metac1|9015|MAC_09015m.01	7	7	7	CFEM	CFEM
Neurospora crassa
160	jgi|Neucr_trp3_1|5555|Neucr2.NCU06538T0	7	7	6
161	jgi|Neucr_trp3_1|1287841|fgenesh1_kg.76_#_3_#_Locus4050v1rpkm4.74	7	7	7
162	jgi|Neucr_trp3_1|5928|Neucr2.NCU06328T0	7	7	7
163	jgi|Neucr_trp3_1|6618|Neucr2.NCU05307T0	7	7	7
164	jgi|Neucr_trp3_1|9974|Neucr2.NCU10019T0	7	7	7
165	jgi|Neucr_trp3_1|8491|Neucr2.NCU17048T0	7	7	7
166	jgi|Neucr_trp3_1|1540|Neucr2.NCU09201T0	7	7	7
Ophiostoma piceae
167	jgi|Ophpic1|1475|rna1474	8	7	7	CFEM	CFEM
168	jgi|Ophpic1|2035|rna2034	7	7	7
169	jgi|Ophpic1|2354|rna2353	7	7	7
170	jgi|Ophpic1|5802|rna5801	6	7	7
Penicillium digitatum
171	jgi|Pendi1|4438|PDIG_51500m.01	5	7	7
172	jgi|Pendi1|5336|PDIG_57430m.01	7	7	7
173	jgi|Pendi1|8089|PDIG_83630m.01	7	7	7
174	jgi|Pendi1|8502|PDIG_87780m.01	7	7	7
Plectospherella cucumerina
175	jgi|Plecu1|425696|gm1.1085_g	7	7	7
176	jgi|Plecu1|402060|fgenesh1_pm.1_#_879	6	7	7
177	jgi|Plecu1|41114|CE41113_2079	7	7	7
178	jgi|Plecu1|402263|fgenesh1_pm.1_#_1082	6	7	7
179	jgi|Plecu1|49055|CE49054_331	6	7	7
180	jgi|Plecu1|345084|estExt_Genewise1.C_1_t80434	7	7	7	CFEM	CFEM superfamily
181	jgi|Plecu1|427324|gm1.2713_g	6	7	7
182	jgi|Plecu1|418034|estExt_fgenesh1_pg.C_1_t50406	7	7	7
183	jgi|Plecu1|74487|CE74486_6800	8	7	7	CFEM	CFEM
184	jgi|Plecu1|346045|estExt_Genewise1.C_2_t20037	7	7	7
185	jgi|Plecu1|403366|fgenesh1_pm.2_#_312	7	7	7
186	jgi|Plecu1|442768|MIX6202_8_65	7	7	7
187	jgi|Plecu1|419084|estExt_fgenesh1_pg.C_2_t30134	7	7	7
188	jgi|Plecu1|428881|gm1.4270_g	7	7	7
189	jgi|Plecu1|384298|fgenesh1_kg.2_#_1315_#_Locus3284v1rpkm22.64	7	7	7
190	jgi|Plecu1|429346|gm1.4735_g	6	7	7
191	jgi|Plecu1|384632|fgenesh1_kg.3_#_180_#_Locus4006v1rpkm15.88	7	7	7
192	jgi|Plecu1|368791|estExt_Genewise1Plus.C_3_t20179	5	8	7
193	jgi|Plecu1|404585|fgenesh1_pm.3_#_344	7	7	7
194	jgi|Plecu1|329778|e_gw1.4.1420.1	7	7	7
195	jgi|Plecu1|332039|e_gw1.5.160.1	7	7	7
196	jgi|Plecu1|353296|estExt_Genewise1.C_5_t20202	7	7	7	CFEM	CFEM
197	jgi|Plecu1|432546|gm1.7935_g	7	7	7
198	jgi|Plecu1|432565|gm1.7954_g	8	7	7	CFEM	CFEM
199	jgi|Plecu1|432842|gm1.8231_g	6	7	7
200	jgi|Plecu1|422328|estExt_fgenesh1_pg.C_6_t10192	6	7	7
201	jgi|Plecu1|335080|e_gw1.6.1944.1	7	7	7		CFEM
202	jgi|Plecu1|407200|fgenesh1_pm.6_#_431	7	7	7
203	jgi|Plecu1|229507|CE229506_487	7	7	7
204	jgi|Plecu1|414607|estExt_fgenesh1_pm.C_7_t10130	7	7	8	CFEM	CFEM
205	jgi|Plecu1|434663|gm1.10052_g	7	7	7
206	jgi|Plecu1|389596|fgenesh1_kg.8_#_77_#_Locus1419v1rpkm78.17	6	7	7	CFEM	CFEM
207	jgi|Plecu1|309319|gw1.8.965.1	7	7	7
208	jgi|Plecu1|451484|MIX14918_16_82	5	7	7
209	jgi|Plecu1|408378|fgenesh1_pm.9_#_22	7	7	7
210	jgi|Plecu1|268314|CE268313_2926	7	7	7
211	jgi|Plecu1|390213|fgenesh1_kg.9_#_201_#_Locus4231v1rpkm14.37	7	7	7	CFEM	CFEM
Podospora anserina
212	jgi|Podan2|26|Pa_1_770	7	7	7
213	jgi|Podan2|1668|Pa_1_15860	7	7	7
214	jgi|Podan2|2635|Pa_0_890	7	7	7
215	jgi|Podan2|3420|Pa_2_6975	7	7	7
216	jgi|Podan2|4125|Pa_2_14150	5	7	7
217	jgi|Podan2|4212|Pa_3_160	8	7	7
218	jgi|Podan2|6432|Pa_4_5490	7	7	7
219	jgi|Podan2|6476|Pa_4_5080	7	7	7
220	jgi|Podan2|6582|Pa_5_3070	6	7	7
221	jgi|Podan2|7119|Pa_5_4290	7	7	7
222	jgi|Podan2|7492|Pa_5_7120	6	7	8	CFEM	CFEM
223	jgi|Podan2|7633|Pa_5_8010	7	7	7
224	jgi|Podan2|8853|Pa_6_6935	7	7	7
225	jgi|Podan2|9173|Pa_6_9580	7	7	7
Trichoderma reesei
226	jgi|Trire2|103694|fgenesh5_pg.C_scaffold_2000282	7	7	7
227	jgi|Trire2|45573|estExt_Genewise1.C_30748	7	7	7
228	jgi|Trire2|76763|estExt_GeneWisePlus.C_60285	7	7	7
229	jgi|Trire2|27992|gw1.6.145.1	7	7	7	CFEM	CFEM superfamily
230	jgi|Trire2|27983|gw1.7.179.1	7	7	7	CFEM	CFEM
231	jgi|Trire2|62462|e_gw1.10.546.1	7	7	7	CFEM	CFEM
232	jgi|Trire2|78499|estExt_GeneWisePlus.C_100601	7	7	6
233	jgi|Trire2|110744|fgenesh5_pg.C_scaffold_22000057	6	7	7
234	jgi|Trire2|5647|fgenesh1_pm.C_scaffold_27000025	7	7	7
235	jgi|Trire2|40156|gw1.32.100.1	7	7	7
236	jgi|Trire2|70967|e_gw1.46.19.1	7	7	7
237	jgi|Trire2|41260|gw1.50.28.1	7	7	7
Harpophora oryzae
238	HAOR_106	7	7	7
239	HAOR_1933	6	7	7
240	HAOR_2098	5	7	7
241	HAOR_2260	7	7	7
242	HAOR_2369	8	7	7	CFEM	CFEM
243	HAOR_2529	7	7	7
244	HAOR_2847	7	7	7
245	HAOR_5286	7	7	7
246	HAOR_5487	7	7	7	CFEM	CFEM
247	HAOR_6407	6	7	7	CFEM	CFEM
248	HAOR_6537	5	7	7
249	HAOR_6650	6	7	7
250	HAOR_6825	6	7	7
251	HAOR_6941	6	7	7
252	HAOR_7110	6	7	7
253	HAOR_8592	6	7	7
254	HAOR_9823	7	7	7
255	HAOR_10571	5	7	7
256	HAOR_10680	7	7	7
257	HAOR_10712	7	7	7
258	HAOR_10724	7	7	7
259	HAOR_12904	7	7	7
260	HAOR_13467	7	7	7
261	HAOR_13926	7	7	7
262	HAOR_14231	7	7	7
Sodiomyces alkalinus
263	jgi|Sodal1|327963|fgenesh1_kg.1_#_1996_#_Locus3717v1rpkm43.70	7	7	7	CFEM	CFEM
264	jgi|Sodal1|376440|estExt_Genemark1.C_2_t20123	7	7	7
265	jgi|Sodal1|332102|fgenesh1_kg.3_#_507_#_Locus457v1rpkm301.89	6	7	7
266	jgi|Sodal1|332106|fgenesh1_kg.3_#_511_#_Locus5966v1rpkm16.83	7	7	6
267	jgi|Sodal1|335548|fgenesh1_kg.9_#_283_#_Locus6468v1rpkm12.24	6	7	7	CFEM	CFEM
268	jgi|Sodal1|335593|fgenesh1_kg.9_#_328_#_Locus1607v1rpkm101.57	7	7	7
269	jgi|Sodal1|352843|estExt_fgenesh1_pg.C_100254	7	7	7
Myceliophthora thermophile
270	jgi|Spoth2|2033980|gw1.1.4167.1	8	7	8	CFEM	CFEM
271	jgi|Spoth2|2054998|e_gw1.1.7439.1	7	7	7
272	jgi|Spoth2|2055575|e_gw1.1.3870.1	7	7	7
273	jgi|Spoth2|2137894|estExt_fgenesh1_pm.C_chromosome_1_t50390	7	7	7
274	jgi|Spoth2|2300767|fgenesh_kz1_kg.chromosome_2_#_816_#_46481	7	7	7
275	jgi|Spoth2|2126894|gm1.5000_g	6	7	7
276	jgi|Spoth2|2139328|estExt_fgenesh1_pm.C_chromosome_3_t20435	7	7	7
277	jgi|Spoth2|2129554|gm1.7660_g	5	7	7
278	jgi|Spoth2|74573|Spoth1.estExt_Genewise1Plus.C_12437	7	7	7
279	jgi|Spoth2|2047322|gw1.6.3035.1	6	7	7
280	jgi|Spoth2|2121009|fgenesh1_pm.chromosome_6_#_516	7	7	7
Verticillium dahlia
281	jgi|Verda1|587|VDAG_00587T0	7	7	7
282	jgi|Verda1|876|VDAG_05358T0	5	7	7
283	jgi|Verda1|979|VDAG_05461T0	7	7	7
284	jgi|Verda1|1061|VDAG_05543T0	6	7	7
285	jgi|Verda1|1229|VDAG_05711T0	7	7	6
286	jgi|Verda1|1231|VDAG_05713T0	7	7	7
287	jgi|Verda1|1992|VDAG_06164T0	6	7	7	CFEM	CFEM
288	jgi|Verda1|2872|VDAG_07354T0	7	7	7
289	jgi|Verda1|4185|VDAG_01185T0	7	7	7
290	jgi|Verda1|4851|VDAG_08503T0	6	7	7
291	jgi|Verda1|4852|VDAG_08504T0	6	7	7
292	jgi|Verda1|5688|VDAG_09340T0	7	7	7
293	jgi|Verda1|7989|VDAG_02831T0	8	7	7	CFEM	CFEM
294	jgi|Verda1|8325|VDAG_03083T0	6	7	7
295	jgi|Verda1|8780|VDAG_03538T0	7	7	7
296	jgi|Verda1|9088|VDAG_03844T0	7	7	7
1 See Materials and Method for details regarding the seven-transmembrane domain predictions
2 See Materials and Method for details regarding CFEM domain search
